# Supplementary material for: Grey and White Matter Magnetisation Transfer Ratio Measurements in the Lumbosacral Enlargement: A Pilot In Vivo Study at 3T
Source: PLoS One. 2015 Jul 31;10(7):e0134495. doi: 10.1371/journal.pone.0134495 (PMC4521783; doi:10.1371/journal.pone.0134495)
Supplement: S1 Dataset — (XLSX) [file pone.0134495.s001.xlsx]

## Sheet: Sheet1
	LSE-CSA(mm2)	LSE-CSA(mm3)	LSE-GM-CSA(mm2)	LSE-GM-CSA(mm3)	WM-MTR	GM-MTR			%COV_WM_MTR						%COV_GM_MTR
								case#	scan1	scan2	variance	mean		case#	scan1	scan2	variance	mean
CASE 1	62.7667	941.5	15.28	229.2	43.8	41.6		case1	43.8	43.3	0.125	43.55		case1	41.6	39.8	1.62	40.7
								case2	44.9	41.3	6.48	43.1		case2	42.8	40.1	3.645	41.45
								case3	40.4	44.3	7.605	42.35		case3	38.8	42.1	5.445	40.45
CASE 2	60.64	909.6	18.4533	276.8	44.9	42.8		case4	35.6	35	0.18	35.3		case4	35.2	36.4	0.72	35.8
								case5	44	41.2	3.92	42.6		case5	40.9	40.2	0.245	40.55
											3.662	41.38					2.335	39.79
CASE 3	63.5	952.5	15.82	237.3	40.4	38.8					1.91364						1.52807
								SCAN-RESCAN			%COV=	4.62454		SCAN-RESCAN			%COV=	3.84034
CASE 4	62.9867	944.8	15.4533	231.8	35.6	35.2
									%COV_WM_MTR						%COV_GM_MTR
								case#	Analysis1	Analysis2	variance	mean		case#	Analysis1	Analysis2	variance	mean
CASE 5	51.2667	769	14	210	44	40.9		case1	43.8	44.19	0.07605	43.995		case1	41.6	41.5	0.005	41.55
								case2	44.9	44.9	0	44.9		case2	42.8	42.7	0.005	42.75
								case3	40.4	40.6	0.02	40.5		case3	38.8	39.1	0.045	38.95
CASE 6	69.2133	1038.2	18.2333	273.5	52.9	50.5		case4	35.6	36.3	0.245	35.95		case4	35.2	35.2	0	35.2
								case5	44	43.4	0.18	43.7		case5	40.9	41.2	0.045	41.05
											0.10421	41.809					0.02	39.9
CASE 7	49.2667	739	18.02	270.3	43.4	41.6					0.322816						0.141421
								SCAN-RESCAN			%COV=	0.77212		SCAN-RESCAN			%COV=	0.354439
CASE 8	62.1067	931.6	19.1867	287.8	41.4	38.7
									%COV_WM_MTR						%COV_GM_MTR
								case#	Rater1	Rater2	variance	mean		case#	Rater1	Rater2	variance	mean
CASE 9	43.4	651	12.38	185.7	40.7	35.7		case1	43.8	43.1	0.245	43.45		case1	41.6	42.1	0.125	41.85
								case2	44.9	44.4	0.125	44.65		case2	42.8	42.2	0.18	42.5
								case3	40.4	41	0.18	40.7		case3	38.8	38.7	0.005	38.75
CASE 10	67.6733	1015.1	23.1467	347.2	45.2	42.8		case4	35.6	36.1	0.125	35.85		case4	35.2	35.8	0.18	35.5
								case5	44	43.7	0.045	43.85		case5	40.9	41.1	0.02	41
Mean	59.282	889.23	16.9973	254.96	43.23	40.86					0.144	41.7					0.102	39.92
SD	8.42825	126.424	3.06094	45.9141	4.43598	4.33492					0.379473						0.319374
								SCAN-RESCAN			%COV=	0.910008		SCAN-RESCAN			%COV=	0.800036
									%COV_LSE-CSA						%COV_LSE-GM-CSA
								case#	Analysis1	Analysis2	variance	mean		case#	Analysis1	Analysis2	variance	mean
								case1	62.8	62	0.32	62.4		case1	15.3	14.6	0.245	14.95
								case2	60.6	61.4	0.32	61		case2	18.5	17.6	0.405	18.05
								case3	63.5	63.4	0.005	63.45		case3	15.8	15.2	0.18	15.5
								case4	63	63.8	0.32	63.4		case4	15.5	15.9	0.08	15.7
								case5	51.3	51.9	0.18	51.6		case5	14	15.3	0.845	14.65
											0.229	60.37					0.351	15.77
											0.478539						0.592453
								INTRA-RATER			%COV=	0.792678		INTRA-RATER			%COV=	3.75683
									%COV_LSE-CSA						%COV_LSE-GM-CSA
								case#	Rater1	Rater2	variance	mean		case#	Rater1	Rater2	variance	mean
								case1	62.8	62.9239	0.00768097	62.862		case1	15.3	16.3972	0.601936	15.8486
								case2	60.6	61.2397	0.204578	60.9198		case2	18.5	17.0579	1.03989	17.7789
								case3	63.5	63.4673	0.000535605	63.4836		case3	15.8	15.3236	0.113501	15.5618
								case4	63	62.4346	0.15986	62.7173		case4	15.5	14.2508	0.780192	14.8754
								case5	51.3	55.6808	9.59571	53.4904		case5	14	12.5996	0.980563	13.2998
											1.99367	60.6946					0.703217	15.4729
											1.41197						0.83858
								INTER-RATER			%COV=	2.32636		INTER-RATER			%COV=	5.41967
										Tests of Normality
											Kolmogorov-Smirnova			Shapiro-Wilk
											Statistic	df	Sig.	Statistic	df	Sig.
										VAR00002	0.228487	10	0.148262	0.916452	10	0.328307
										VAR00003	0.227247	10	0.153423	0.903918	10	0.241766
										a. Lilliefors Significance Correction
										Paired Samples Test
												Paired Differences					t	df	Sig. (2-tailed)
												Mean	Std. Deviation	Std. Error Mean	95% Confidence Interval of the Difference
															Lower	Upper
										Pair 1	VAR00002 - VAR00003	2.37	1.17667	0.372096	1.52826	3.21174	6.36932	9	0.00012988
